# Supplementary material for: Changes in Perceived Exertion, Well-Being, and Recovery During Specific Judo Training: Impact of Training Period and Exercise Modality
Source: Front Physiol. 2020 Aug 14;11:931. doi: 10.3389/fphys.2020.00931 (PMC7457072; doi:10.3389/fphys.2020.00931)
Supplement: Supplementary file 1 [file Table_1.XLSX]

## Sheet: Sheet1
Variable	Comparison		95% CId and d
RPE	between-group	control vs. Randori	95% CId=-1.0,-0.5; d=-0.606, moderate
		control vs. Uchi-komi	95% CId=-0.9,-0.4; d=-0.576, small
		control vs. running	95% CId=-1.1,-0.6; d=-0.620, moderate
	time-point effect	1st vs. 18th training session	95% CId=0.2,1.8; d=0.923, moderate
		1st vs. 19th training session	95% CId=0.2,1.7; d=0.892, moderate
		1st vs. 20th training session	95% CId=0.4,2.0; d=1.051, moderate
		1st vs. 21st training session	95% CId=0.3,1.9; d=1.008, moderate
		1st vs. 22nd training session	95% CId=0.8,1.7; d=0.750, moderate
		3rd vs. 18th training session	95% CId=0.1,1.7; d=0.917, moderate
		2nd vs. 20th training session	95% CId=0.02,1.6; d=0.907, moderate
		8th and 9th vs. 20th training session	95% CId=0.9,1.7 and 0.4,1.7; d=0.870 and 0.728, moderate
		15th and 16th vs. 20th training session	95% CId=0.9,1.7 and 0.1,1.7; d=0.937 and 0.936, moderate
		10th and 11th vs. 18th training session	95% CId=0.2,1.9 and 0.4,2.0; d=0.834 and 1.065, moderate
		10th and 11th vs. 19th training session	95% CId=0.1,1.7 and 0.3,2.0; d=0.805 and 1.032, moderate
		10th and 11th vs. 20th training session	95% CId=0.4,1.9 and 0.6,2.2; d=0.960 and 0.393, moderate and small, respectively
		10th and 11th vs. 21th training session	95% CId=0.3,1.9 and 0.5,2.1; d=0.609 and 0.298, moderate and small, respectively
		10th and 11th vs. 22nd training session	95% CId=0.03,1.6 and 0.2,1.9; d=0.311 and 0.709, small and moderate, respectively
		12th and 14th vs. 18th training session	95% CId=0.2,1.8 for both comparisons; d=1.049 and 0.888, moderate
		12th and 14th vs. 19th training session	95% CId=0.1,1.7 and 0.2,1.8; d=1.19 and 1.023, moderate
		12th and 14th vs. 20th training session	95% CId=0.4,2.0 for both comparisons; d=1.193 and 1.023, moderate
		12th and 14th vs. 21st training session	95% CId=0.3,1.9 for both comparisons; d=1.164 and 0.978, moderate
		12th and 14th vs. 22nd training session	95% CId=0.05,1.7 and 0.7,1.7; d=0.817 and 0.706, moderate
Sleep quality	between-group	running vs. Randori	95% CId=0.117,0.533; d=0.319, small
		running vs. control	95% CId=0.01,0.44; d=0.206, small
	time-point effect	1st vs. 7th training session	95% CId=0.15,1.55; d=0.808, moderate
		1st vs. 8th training session	95% CId=0.066,1.47; d=0.745, moderate
Stress	between-group	Randori vs. running and control	95% CId=-0.906,-0.515 and -0737,-0.301; d=-0.660 and -0.547, moderate
		Uchi-komi vs. running and control	95% CId=-0.868,-0.491 and -0.700,0.276; d=-0.651 and -0.563, moderate and small, respectively
	time-point effect	1st vs. 6th, 7th, 8th, 9th training sessions	95% CId=0.15,1.5, 0.46,1.27, 0.32,1.18, and 0.39,1.15; d=0.443, 0.775, 0.635, and 0.741, small for the first and moderate for the three last comparisons
		1st vs. 21st training session	95% CId=0.026; 1.37; d=0.779, moderate
		1st vs. 22nd training session	95% CId=0.70,1.4; d=0.778, moderate
		2nd vs. 7th training session	95% CId=0.015,1.36; d=0.6, moderate
		6th vs. 10th training session	95% CId=0.08,1.42; d=0.373, small
Fatigue	between-group	running vs. Randori	95% CId=0.002,0.382; d=0.2, small
		running vs. control	95% CId=0.038,0.435; d=0.219, moderate
	time-point effect	1st vs. 3rd training session	95% CId=0.121,1.425; d=0.765, moderate
		1st vs. 6th training session	95% CId=0.243,1.54; d=0.636, moderate
		1st vs. 7th training session	95% CId=0.243,1.547; d=0.557, small
		1st vs. 8th training session	95% CId=0.34,1.11; d=0.678, moderate
		1st vs. 19th training session	95% CId=0.63,1.366; d=0.776, moderate
		1st vs. 20th training session	95% CId=0.63,1.366; d=0.776, moderate
		1st vs. 22nd training session	95% CId=0.04,1.35; d=0.738, moderate
		6th vs. 13th training session	95% CId=-1.407,-0.103; d=-0.519, small
		6th vs. 14th training session	95% CId=-1.33,-0.03; d=-0.452, small
DOMS	between-group	Randori, Uchi-komi, and running vs. control	95% CId=0.22,0.71, 0.11,0.6, and 0.2,0.7; d=0.401, 0.310, and 0.361, moderate
	time-point effect	21st vs. 5th training session	95% CId=-1.5,-0.001; d=-0.514, small
		21st and 22nd vs. 10th training session	95% CId=-1.63,-0.102 and -1.6,-0.07; d=-0.756 and -0.698, moderate
		20th, 21st, and 22nd vs. 13th	95% CId=-1.6,-0.07, -1.7,-0.2, and -1.7,-0.17; d=-0.918, -1.0, and -0.918, moderate
		20th, 21st, and 22nd vs. 18th	95% CId=-1.6,0.09, -1.7,-0.2, and -1.7,-0.2; d=-0.663, -0.724, and -0.681, small
HI	between-group	running vs. Randori	95% CId=0.04,1.35; d=0.363, small
		running vs. Uchi-komi	95% CId=0.04,1.35; d=0.364, small
		running vs. control	95% CId=0.04,1.35; d=0.738, moderate
	time-point effect	1st compared with 7th training session	95% CId=0.70,3.07; d=0.985, moderate
		1st compared with 8th training session	95% CId=0.27,2.75; d=0.782, moderate
		1st vs. 19th, 20th, 21th, and 22nd training sessions	95% CId=0.09,4.2, 0.3,4.4, 0.4,4.5, and 10.4,4.5; d=0.756, 0.813, 0.885, and 0.846, moderate
		7th vs. 10th and 13th training sessions	95% CId=-4.2,-0.1, -4.01,0.04; d=-0.766 and -0.822, moderate
TQR	between-group	running vs. Randori	95% CId=-1.016,-0.131; d=-0.257, small
		running vs. Uchi-komi	95% CId=-1.031,-0.179; d=-0.28, small
		running vs. control	95% CId=-1.100,-0.174; d=-0.255, small
	time-point effect	22nd vs. 1st training session	95% CId=-0.023,3.014; d=0.809, moderate
		22nd vs. 3rd training session	95% CId=-0.005,2.98; d=0.623, moderate
		22nd vs. 5th training session	95% CId=0.01,3.0; d=0.681, moderate
		22nd vs. 10th training session	95% CId=0.32,3.31; d=0.803, moderate
		22nd vs. 13th training session	95% CId=0.06,3.05; d=0.774, moderate
		22nd vs. 17th training session	95% CId=0.02,3.02; d=0.747, moderate
		8th vs. 10th training session	95% CId=1.58,3.15; d=0.681, moderate
		10th vs. 18th training session	95% CId -3.03,-0.04; d=-0.128, trivial
		10th vs. 21st training session	95% CId=-3.02,-0.04; d=-0.721, moderate
Enjoyment	between-group	running vs. control	95% CId=-11.312,-4.14; d=-1.24, large
		running vs. Randori	95% CId=-13.6,-6.7; d=-1.56, large
		running vs. Uchi-komi	95% CId=-13.2,-6.6; d=-1.57, large
